# Supplementary material for: A distribution and taxonomic reference dataset of Geranium in the New World
Source: Sci Data. 2017 Apr 11;4:170049. doi: 10.1038/sdata.2017.49 (PMC5387923; doi:10.1038/sdata.2017.49)
Supplement: Supplementary file 1 [file sdata201749-isa1.zip]

Archive with 3 entries (3 files):
- i_Investigation.txt
- s_study_Pando.txt
- a_assay_Pando.txt
