# Supplementary material for: A distribution and taxonomic reference dataset of Geranium in the New World
Source: Sci Data. 2017 Apr 11;4:170049. doi: 10.1038/sdata.2017.49 (PMC5387923; doi:10.1038/sdata.2017.49)
Supplement: Supplementary file 1 [file sdata201749-isa1.zip › s_study_Pando.txt]

Source Name	Comment[source URL]	Characteristics[organism]	Term Source REF	Term Accession Number	Comment[number of specimens]	Characteristics[geographical location]	Term Source REF	Term Accession Number	Characteristics[Southernmost latitude]	Unit	Term Source REF	Term Accession Number	Characteristics[Northernmost latitude]	Unit	Term Source REF	Term Accession Number	Characteristics[Westernmost longitude]	Unit	Term Source REF	Term Accession Number	Characteristics[Easternmost longitude]	Unit	Term Source REF	Term Accession Number	Protocol REF	Sample Name
Missouri Botanical Garden. St. Louis. USA	http://www.missouribotanicalgarden.org/plant-science/plant-science/resources/herbarium.aspx	Geranium	NCBITAXON	NCBITaxon:4028	1493	Americas			-57.81	degree	UO	UO:0000185	71.59	degree	UO	UO:0000185	-173.83	degree	UO	UO:0000185	-25.86	degree	UO	UO:0000185	Specimens studied and species delimitation	MO Herbarium
The New York Botanical Garden. USA	http://sciweb.nybg.org/science2/SteereHerbarium.asp	Geranium	NCBITAXON	NCBITaxon:4028	1181	Americas			-57.81	degree	UO	UO:0000185	71.59	degree	UO	UO:0000185	-173.83	degree	UO	UO:0000185	-25.86	degree	UO	UO:0000185	Specimens studied and species delimitation	NY Herbarium
Real Jardin Botanico. Madrid. Spain	http://www.rjb.csic.es/jardinbotanico/jardin/index.php?Cab=109&len=en	Geranium	NCBITAXON	NCBITaxon:4028	774	Americas			-57.81	degree	UO	UO:0000185	71.59	degree	UO	UO:0000185	-173.83	degree	UO	UO:0000185	-25.86	degree	UO	UO:0000185	Specimens studied and species delimitation	MA Herbarium
Harvard University. Cambridge. USA	http://huh.harvard.edu/pages/gray-herbarium-gh	Geranium	NCBITAXON	NCBITaxon:4028	666	Americas			-57.81	degree	UO	UO:0000185	71.59	degree	UO	UO:0000185	-173.83	degree	UO	UO:0000185	-25.86	degree	UO	UO:0000185	Specimens studied and species delimitation	GH Herbarium
Field Museum of Natural History. Chicago. USA	http://www.fieldmuseum.org/science/research/area/plants-fungi	Geranium	NCBITAXON	NCBITaxon:4028	630	Americas			-57.81	degree	UO	UO:0000185	71.59	degree	UO	UO:0000185	-173.83	degree	UO	UO:0000185	-25.86	degree	UO	UO:0000185	Specimens studied and species delimitation	F Herbarium
Universidad Nacional Autonoma de Mexico. D.F. Mexico	http://www.ib.unam.mx/botanica/herbario/	Geranium	NCBITAXON	NCBITaxon:4028	504	Americas			-57.81	degree	UO	UO:0000185	71.59	degree	UO	UO:0000185	-173.83	degree	UO	UO:0000185	-25.86	degree	UO	UO:0000185	Specimens studied and species delimitation	MEXU Herbarium
Universidad Nacional. Bogota. Colombia	http://www.museos.unal.edu.co/sccs/plantilla_museo_3.php?id_subseccion_museo=456&id_museo=31	Geranium	NCBITAXON	NCBITaxon:4028	469	Americas			-57.81	degree	UO	UO:0000185	71.59	degree	UO	UO:0000185	-173.83	degree	UO	UO:0000185	-25.86	degree	UO	UO:0000185	Specimens studied and species delimitation	COL Herbarium
Agriculture and Agri-Food Canada. Ottawa. Canada	http://www.agr.gc.ca/eng/science-and-innovation/research-centres/ontario/eastern-cereal-and-oilseed-research-centre/the-agriculture-and-agri-food-canada-collection-of-vascular-plants/?id=1251393521021	Geranium	NCBITAXON	NCBITaxon:4028	440	Americas			-57.81	degree	UO	UO:0000185	71.59	degree	UO	UO:0000185	-173.83	degree	UO	UO:0000185	-25.86	degree	UO	UO:0000185	Specimens studied and species delimitation	DAO Herbarium
Universidad de Concepcion. Concepcion. Chile	http://www2.udec.cl/~herbconc/	Geranium	NCBITAXON	NCBITaxon:4028	413	Americas			-57.81	degree	UO	UO:0000185	71.59	degree	UO	UO:0000185	-173.83	degree	UO	UO:0000185	-25.86	degree	UO	UO:0000185	Specimens studied and species delimitation	CONC Herbarium
The Natural History Museum. London. UK	http://www.nhm.ac.uk/research-curation/scientific-resources/collections/index.html	Geranium	NCBITAXON	NCBITaxon:4028	258	Americas			-57.81	degree	UO	UO:0000185	71.59	degree	UO	UO:0000185	-173.83	degree	UO	UO:0000185	-25.86	degree	UO	UO:0000185	Specimens studied and species delimitation	BM Herbarium
