# Supplementary material for: A distribution and taxonomic reference dataset of Geranium in the New World
Source: Sci Data. 2017 Apr 11;4:170049. doi: 10.1038/sdata.2017.49 (PMC5387923; doi:10.1038/sdata.2017.49)
Supplement: Supplementary file 1 [file sdata201749-isa1.zip › a_assay_Pando.txt]

Sample Name	Protocol REF	Assay Name	Raw Data File	Comment[Data Repository]	Comment[Data Record Accession]	Comment[Data Record URI]
MO Herbarium	Data processing	MO Herbarium	doi:10.15470/ibqzdo	The Global Biodiversity Information Facility	doi:10.15470/ibqzdo	http://doi.org/10.15470/ibqzdo
NY Herbarium	Data processing	NY Herbarium	doi:10.15470/ibqzdo	The Global Biodiversity Information Facility	doi:10.15470/ibqzdo	http://doi.org/10.15470/ibqzdo
MA Herbarium	Data processing	MA Herbarium	doi:10.15470/ibqzdo	The Global Biodiversity Information Facility	doi:10.15470/ibqzdo	http://doi.org/10.15470/ibqzdo
GH Herbarium	Data processing	GH Herbarium	doi:10.15470/ibqzdo	The Global Biodiversity Information Facility	doi:10.15470/ibqzdo	http://doi.org/10.15470/ibqzdo
F Herbarium	Data processing	F Herbarium	doi:10.15470/ibqzdo	The Global Biodiversity Information Facility	doi:10.15470/ibqzdo	http://doi.org/10.15470/ibqzdo
MEXU Herbarium	Data processing	MEXU Herbarium	doi:10.15470/ibqzdo	The Global Biodiversity Information Facility	doi:10.15470/ibqzdo	http://doi.org/10.15470/ibqzdo
COL Herbarium	Data processing	COL Herbarium	doi:10.15470/ibqzdo	The Global Biodiversity Information Facility	doi:10.15470/ibqzdo	http://doi.org/10.15470/ibqzdo
DAO Herbarium	Data processing	DAO Herbarium	doi:10.15470/ibqzdo	The Global Biodiversity Information Facility	doi:10.15470/ibqzdo	http://doi.org/10.15470/ibqzdo
CONC Herbarium	Data processing	CONC Herbarium	doi:10.15470/ibqzdo	The Global Biodiversity Information Facility	doi:10.15470/ibqzdo	http://doi.org/10.15470/ibqzdo
BM Herbarium	Data processing	BM Herbarium	doi:10.15470/ibqzdo	The Global Biodiversity Information Facility	doi:10.15470/ibqzdo	http://doi.org/10.15470/ibqzdo
